# Supplementary material for: Enzymology of the pathway for ATP production by arginine breakdown
Source: FEBS J. 2020 May 5;288(1):293–309. doi: 10.1111/febs.15337 (PMC7818446; doi:10.1111/febs.15337)
Supplement: Supplementary file 1 [file FEBS-288-293-s001.zip]

Archive with 1 entries (1 files):
- febs15337-sup-0001-FigS1-S2.pdf
